# Supplementary material for: The filopodial myosin DdMyo7 is a slow, calcium-regulated motor
Source: J Biol Chem. 2025 Mar 3;301(5):108371. doi: 10.1016/j.jbc.2025.108371 (PMC12125552; doi:10.1016/j.jbc.2025.108371)
Supplement: Table S1 [file mmc1.xlsx]

## Sheet: Explanation
Column	Description
# Unique	The number of peptide sequences unique to a protein group
# Total	The total number of peptide sequences that match a protein group
Gene Symbol	Gene name abbreviation
MW (kDa)	Protein molecular weight in kDa

## Sheet: Lower MW Band Extraction #1
# Unique	# Total	Gene Symbol	MW (kDa)
21	287	calB	16.8
9	10	rps16	16.4
8	16	act22	41.7
7	17	mlcE	16.2
7	7	rpl27a	16.4
4	7	calA	17.1
4	6	ancA	33.5
4	4	rps14	16.1
4	4	rpl28	14.3
3	5	rpl27	16.4

## Sheet: Lower MW Band Extraction #2
# Unique	# Total	Gene Symbol	MW (kDa)
26	285	calB	16.8
12	34	mlcE	16.2
10	11	rps16	16.4
8	15	rps10	17.8
7	32	calA	17.1
7	7	DDB_G0287749	15.1
6	7	rps12	14.9
5	17	act22	41.7
5	7	rpl14	17.4
5	6	rps14	16.1
